# Supplementary material for: Does greater thermal plasticity facilitate range expansion of an invasive terrestrial anuran into higher latitudes?
Source: Conserv Physiol. 2015 Mar 13;3(1):cov010. doi: 10.1093/conphys/cov010 (PMC4778455; doi:10.1093/conphys/cov010)
Supplement: Supplementary Data [file cov010supp.zip]

Archive with 5 entries (5 files):
- cov010supp.docx
- cov010supp_fig1.tif
- cov010supp_fig2.tif
- cov010supp_fig3.tif
- manifest.xml
