# Supplementary material for: Does greater thermal plasticity facilitate range expansion of an invasive terrestrial anuran into higher latitudes?
Source: Conserv Physiol. 2015 Mar 13;3(1):cov010. doi: 10.1093/conphys/cov010 (PMC4778455; doi:10.1093/conphys/cov010)
Supplement: Supplementary Data [file cov010supp.zip › manifest.xml]

<?xml version="1.0" encoding="ISO-8859-1"?>
<!DOCTYPE datasupp PUBLIC "-//HIGHWIRE//DTD HighWire Data Supplement Manifest//EN" "http://schema.highwire.org/private/dtd/hwx/datasupplement_manifest.dtd">
<datasupp sitecode="conphys">
<resource type="resourceid">cov010</resource>
<linktext>Supplementary Data</linktext>
<title>Supplementary Data</title>
<description>Supplementary Data</description>
<file>
<filename>cov010supp.docx</filename>
<linktext>Supplementary Data</linktext>
<title>Supplementary Data</title>
<description>Docx file</description>
</file>
<file>
<filename>cov010supp_fig1.tif</filename>
<linktext>Supplementary Figure 1</linktext>
<title>Supplementary Figure 1</title>
<description>tif file</description>
</file>
<file>
<filename>cov010supp_fig2.tif</filename>
<linktext>Supplementary Figure 2</linktext>
<title>Supplementary Figure 2</title>
<description>tif file</description>
</file>
<file>
<filename>cov010supp_fig3.tif</filename>
<linktext>Supplementary Figure 3</linktext>
<title>Supplementary Figure 3</title>
<description>tif file</description>
</file>
</datasupp>
